# Supplementary material for: Transapical Beating-Heart Septal Myectomy for Obstructive Hypertrophic Cardiomyopathy With Anomalous Papillary Muscle Insertion
Source: Interdiscip Cardiovasc Thorac Surg. 2025 Aug 20;40(9):ivaf195. doi: 10.1093/icvts/ivaf195 (PMC12548028; doi:10.1093/icvts/ivaf195)
Supplement: ivaf195_Supplementary_Data [file ivaf195_Supplementary_Data.zip]

Archive with 1 entries (1 files):
- Supplementary Material-ICVTS.docx
